# Supplementary material for: ZIF-8 and Its Magnetic Functionalization as Vehicle for the Transport and Release of Ciprofloxacin
Source: Pharmaceutics. 2022 Nov 21;14(11):2546. doi: 10.3390/pharmaceutics14112546 (PMC9693427; doi:10.3390/pharmaceutics14112546)
Supplement: Supplementary file 1 [file pharmaceutics-14-02546-s001.zip]

Archive with 1 entries (1 files):
- pharmaceutics-2022258-supplementary.pdf
